# Supplementary material for: Boric Acid Mitigates Alcohol-Induced Renal Podocyte Injury, Apoptosis, and Oxidative Stress in HBV Transgenic Mice
Source: Antioxidants (Basel). 2026 Mar 3;15(3):318. doi: 10.3390/antiox15030318 (PMC13024679; doi:10.3390/antiox15030318)
Supplement: Supplementary file 1 [file antioxidants-15-00318-s001.zip]

Archive with 1 entries (1 files):
- antioxidants-4140077-supplementary.pdf
